# Supplementary material for: Neptunium(III) copper(I) diselenide
Source: Acta Crystallogr Sect E Struct Rep Online. 2009 Feb 11;65(Pt 3):i14. doi: 10.1107/S160053680900395X (PMC2968520; doi:10.1107/S160053680900395X)
Supplement: Supplementary file 1 [file e-65-00i14-sup1.cif]

##############################################################################
###                                                                        ###
###        Electronic paper (Acta Crystallographica Section E)             ###
###                                                                        ###
##############################################################################
#                                                                            #
# This CIF contains the data in a paper accepted for publication in Acta     #
# Crystallographica Section E. It conforms to the requirements of Notes      #
# for Authors for Section E, and has been peer reviewed under the auspices   #
# of the IUCr Commission on Journals.                                        #
#                                                                            #
# Full details of the Crystallographic Information File format               #
# are given in the paper "The Crystallographic Information File (CIF):       #
# a New Standard Archive File for Crystallography" by S. R. Hall, F. H.      #
# Allen and I. D. Brown [Acta Cryst. (1991), A47, 655-685].                  #
#                                                                            #
# The current version of the core CIF dictionary is obtainable from          #
# ftp://ftp.iucr.org/pub/cif_core.dic. The current version number is 2.4.    #
#                                                                            #
# Software is freely available for graphical display of the structure(s) in  #
# this CIF.  For information consult the CIF home page http://www.iucr.org/  #
# cif/home.html                                                              #
#                                                                            #
# This file may be used for bona fide research purposes within the           #
# scientific community so long as proper attribution is given to the journal # 
# article from which it was obtained.                                        #
#                                                                            #
##############################################################################
                                             
data_I
_audit_creation_method     SHELXL-97
_chemical_name_systematic
;
Neptunium(III) copper(I) diselenide
;
_chemical_name_common     'Neptunium copper diselenide'
_chemical_formula_moiety     ?
_chemical_formula_sum     'Cu Np Se2'
_chemical_formula_structural     'Np Cu Se2'
_chemical_formula_iupac     'Np Cu Se2'
_chemical_formula_weight     458.46
_symmetry_cell_setting     monoclinic
_symmetry_space_group_name_H-M     'P 21/c'
_symmetry_space_group_name_Hall     '-P 2ybc'
loop_
    _symmetry_equiv_pos_as_xyz
    'x, y, z'
    '-x, y+1/2, -z+1/2'
    '-x, -y, -z'
    'x, -y-1/2, z-1/2'
_cell_length_a     6.6796(5)
_cell_length_b     7.4384(6)
_cell_length_c     7.1066(5)
_cell_angle_alpha     90.00
_cell_angle_beta     97.1560(10)
_cell_angle_gamma     90.00
_cell_volume     350.34(5)
_cell_formula_units_Z     4
_cell_measurement_reflns_used     4110
_cell_measurement_theta_min     3.98
_cell_measurement_theta_max     33.73
_cell_measurement_temperature     100(2)
_exptl_crystal_description     block
_exptl_crystal_colour     black
_exptl_crystal_size_max     0.079
_exptl_crystal_size_mid     0.049
_exptl_crystal_size_min     0.043
_exptl_crystal_density_diffrn     8.692
_exptl_crystal_F_000     760
_exptl_absorpt_coefficient_mu     56.059
_exptl_absorpt_correction_type     'numerical'
_exptl_absorpt_process_details     '(face indexed; SADABS; Sheldrick, 2006)'
_exptl_absorpt_correction_T_min     0.0446
_exptl_absorpt_correction_T_max     0.2124
_diffrn_ambient_temperature     100(2)
_diffrn_radiation_type     MoK\a
_diffrn_radiation_wavelength     0.71073
_diffrn_radiation_source     'fine-focus sealed tube'
_diffrn_radiation_monochromator     graphite
_diffrn_measurement_device_type     'Bruker APEXII CCD'
_diffrn_measurement_method     '\f and \w'
_diffrn_detector_area_resol_mean     ?
_diffrn_reflns_number     6189
_diffrn_reflns_av_R_equivalents     0.0359
_diffrn_reflns_av_sigmaI/netI     0.0274
_diffrn_reflns_theta_min     3.07
_diffrn_reflns_theta_max     33.90
_diffrn_reflns_theta_full     33.90
_diffrn_measured_fraction_theta_max     0.967
_diffrn_measured_fraction_theta_full     0.967
_diffrn_reflns_limit_h_min     -10
_diffrn_reflns_limit_h_max     10
_diffrn_reflns_limit_k_min     -11
_diffrn_reflns_limit_k_max     11
_diffrn_reflns_limit_l_min     -11
_diffrn_reflns_limit_l_max     11
_reflns_number_total     1376
_reflns_number_gt     1309
_reflns_threshold_expression     I>2\s(I)
_refine_ls_structure_factor_coef     Fsqd
_refine_ls_matrix_type     full
_refine_ls_R_factor_all     0.0292
_refine_ls_R_factor_gt     0.0275
_refine_ls_wR_factor_gt     0.0669
_refine_ls_wR_factor_ref     0.0676
_refine_ls_goodness_of_fit_ref     1.346
_refine_ls_restrained_S_all     1.346
_refine_ls_number_reflns     1376
_refine_ls_number_parameters     37
_refine_ls_number_restraints     0
_refine_ls_weighting_scheme     calc
_refine_ls_weighting_details     'w=[1/[\s^2^(Fo^2^)+(0.0312)Fo^2^]^2^'
_atom_sites_solution_primary     direct
_atom_sites_solution_secondary     difmap
_refine_ls_shift/su_max     0.000
_refine_ls_shift/su_mean     0.000
_refine_diff_density_max     2.429
_refine_diff_density_min     -4.476
_refine_ls_extinction_method     none
_refine_ls_extinction_coef     ?
loop_
    _atom_type_symbol
    _atom_type_description
    _atom_type_scat_dispersion_real
    _atom_type_scat_dispersion_imag
    _atom_type_scat_source
    'Cu' 'Cu' 0.3201 1.2651
                         'International Tables Vol C Tables 4.2.6.8 and 6.1.1.4'
    'Se' 'Se' -0.0929 2.2259
                         'International Tables Vol C Tables 4.2.6.8 and 6.1.1.4'
    'Np' 'Np' -11.4937 4.1493
                         'International Tables Vol C Tables 4.2.6.8 and 6.1.1.4'
_computing_data_collection     'APEX2 (Bruker, 2006)'
_computing_cell_refinement     'SAINT (Bruker, 2006)'
_computing_data_reduction     'SAINT (Bruker, 2006)'
_computing_structure_solution     'SHELXS97 (Sheldrick, 2008)'
_computing_structure_refinement     'SHELXL97 (Sheldrick, 2008)'
_computing_molecular_graphics     'CrystalMaker (Palmer, 2008)'
_computing_publication_material     'SHELXTL (Sheldrick, 2008)'
loop_
    _atom_site_type_symbol
    _atom_site_label
    _atom_site_fract_x
    _atom_site_fract_y
    _atom_site_fract_z
    _atom_site_U_iso_or_equiv
    _atom_site_adp_type
    _atom_site_calc_flag
    _atom_site_refinement_flags
    _atom_site_occupancy
    _atom_site_disorder_assembly
    _atom_site_disorder_group
    Cu Cu1 0.07000(11) 0.66155(10) 0.04945(11) 0.00850(14) Uani d . 1 . .
    Np Np1 0.30684(3) 0.04823(3) 0.19759(3) 0.00478(8) Uani d . 1 . .
    Se Se1 0.09977(8) 0.39107(7) 0.28075(8) 0.00539(11) Uani d . 1 . .
    Se Se2 0.58173(9) 0.27585(7) 0.00026(8) 0.00520(11) Uani d . 1 . .
loop_
    _atom_site_aniso_label
    _atom_site_aniso_U_11
    _atom_site_aniso_U_22
    _atom_site_aniso_U_33
    _atom_site_aniso_U_12
    _atom_site_aniso_U_13
    _atom_site_aniso_U_23
    Cu1 0.0082(3) 0.0081(3) 0.0091(3) -0.0008(2) 0.0009(2) -0.0017(2)
    Np1 0.00560(11) 0.00354(11) 0.00509(11) -0.00032(6) 0.00021(8) -0.00020(6)
    Se1 0.0063(2) 0.0041(2) 0.0056(2) 0.00028(16) -0.00019(18) -0.00004(17)
    Se2 0.0058(2) 0.0044(2) 0.0051(2) 0.00028(17) -0.00027(18) 0.00013(17)
loop_
    _geom_bond_atom_site_label_1
    _geom_bond_atom_site_label_2
    _geom_bond_site_symmetry_2
    _geom_bond_distance
    _geom_bond_publ_flag
    Cu1 Se2 3_665 2.4409(9) y
    Cu1 Se1 2 2.4490(9) y
    Cu1 Se1 3_565 2.5066(9) y
    Cu1 Se1 . 2.5899(9) y
    Cu1 Cu1 3_565 2.6421(15) ?
    Cu1 Np1 2 3.3772(8) ?
    Cu1 Np1 1_565 3.3866(8) ?
    Cu1 Np1 4_565 3.4894(8) ?
    Np1 Se2 3_655 2.9330(6) y
    Np1 Se2 4_566 2.9540(6) y
    Np1 Se2 . 2.9743(6) y
    Np1 Se1 2_545 2.9784(6) y
    Np1 Se2 2_645 2.9785(6) y
    Np1 Se1 . 2.9950(6) y
    Np1 Se1 4_565 3.1419(6) y
    Np1 Cu1 2_545 3.3772(8) ?
    Np1 Cu1 1_545 3.3866(8) ?
    Np1 Cu1 4_566 3.4894(8) ?
    Se1 Cu1 2_545 2.4490(9) ?
    Se1 Cu1 3_565 2.5066(9) ?
    Se1 Np1 2 2.9784(6) ?
    Se1 Np1 4_566 3.1419(6) ?
    Se2 Cu1 3_665 2.4409(9) ?
    Se2 Np1 3_655 2.9330(6) ?
    Se2 Np1 4_565 2.9540(6) ?
    Se2 Np1 2_655 2.9785(6) ?
loop_
    _geom_angle_atom_site_label_1
    _geom_angle_atom_site_label_2
    _geom_angle_atom_site_label_3
    _geom_angle_site_symmetry_1
    _geom_angle_site_symmetry_3
    _geom_angle
    _geom_angle_publ_flag
    Se2 Cu1 Se1 3_665 2 116.52(4) y
    Se2 Cu1 Se1 3_665 3_565 102.85(3) y
    Se1 Cu1 Se1 2 3_565 112.76(4) y
    Se2 Cu1 Se1 3_665 . 103.94(3) y
    Se1 Cu1 Se1 2 . 103.44(3) y
    Se1 Cu1 Se1 3_565 . 117.57(3) ?
    Se2 Cu1 Cu1 3_665 3_565 116.56(4) ?
    Se1 Cu1 Cu1 2 3_565 126.51(5) ?
    Se1 Cu1 Cu1 3_565 3_565 60.33(3) ?
    Se1 Cu1 Cu1 . 3_565 57.24(3) ?
    Se2 Cu1 Np1 3_665 2 155.73(3) ?
    Se1 Cu1 Np1 2 2 59.35(2) ?
    Se1 Cu1 Np1 3_565 2 100.32(3) ?
    Se1 Cu1 Np1 . 2 58.107(19) ?
    Cu1 Cu1 Np1 3_565 2 69.64(3) ?
    Se2 Cu1 Np1 3_665 1_565 57.74(2) ?
    Se1 Cu1 Np1 2 1_565 58.79(2) ?
    Se1 Cu1 Np1 3_565 1_565 124.26(3) ?
    Se1 Cu1 Np1 . 1_565 117.81(3) ?
    Cu1 Cu1 Np1 3_565 1_565 172.48(5) ?
    Np1 Cu1 Np1 2 1_565 113.38(2) ?
    Se2 Cu1 Np1 3_665 4_565 57.06(2) ?
    Se1 Cu1 Np1 2 4_565 160.72(3) ?
    Se1 Cu1 Np1 3_565 4_565 56.76(2) ?
    Se1 Cu1 Np1 . 4_565 95.83(3) ?
    Cu1 Cu1 Np1 3_565 4_565 65.14(3) ?
    Np1 Cu1 Np1 2 4_565 134.78(2) ?
    Np1 Cu1 Np1 1_565 4_565 111.51(2) ?
    Se2 Np1 Se2 3_655 4_566 122.772(13) ?
    Se2 Np1 Se2 3_655 . 91.915(16) ?
    Se2 Np1 Se2 4_566 . 74.152(12) ?
    Se2 Np1 Se1 3_655 2_545 89.408(17) ?
    Se2 Np1 Se1 4_566 2_545 128.634(17) ?
    Se2 Np1 Se1 . 2_545 150.258(17) ?
    Se2 Np1 Se2 3_655 2_645 74.394(9) ?
    Se2 Np1 Se2 4_566 2_645 72.516(18) ?
    Se2 Np1 Se2 . 2_645 127.853(11) ?
    Se1 Np1 Se2 2_545 2_645 80.988(16) ?
    Se2 Np1 Se1 3_655 . 160.988(17) ?
    Se2 Np1 Se1 4_566 . 74.905(16) ?
    Se2 Np1 Se1 . . 86.315(17) ?
    Se1 Np1 Se1 2_545 . 82.962(10) ?
    Se2 Np1 Se1 2_645 . 121.133(17) ?
    Se2 Np1 Se1 3_655 4_565 76.958(16) ?
    Se2 Np1 Se1 4_566 4_565 141.588(16) ?
    Se2 Np1 Se1 . 4_565 72.469(16) ?
    Se1 Np1 Se1 2_545 4_565 78.926(17) ?
    Se2 Np1 Se1 2_645 4_565 144.944(16) ?
    Se1 Np1 Se1 . 4_565 84.479(14) ?
    Se2 Np1 Cu1 3_655 2_545 135.297(18) ?
    Se2 Np1 Cu1 4_566 2_545 86.489(18) ?
    Se2 Np1 Cu1 . 2_545 130.824(18) ?
    Se1 Np1 Cu1 2_545 2_545 47.587(17) ?
    Se2 Np1 Cu1 2_645 2_545 85.522(17) ?
    Se1 Np1 Cu1 . 2_545 44.705(16) ?
    Se1 Np1 Cu1 4_565 2_545 101.316(18) ?
    Se2 Np1 Cu1 3_655 1_545 44.728(17) ?
    Se2 Np1 Cu1 4_566 1_545 145.739(18) ?
    Se2 Np1 Cu1 . 1_545 128.963(18) ?
    Se1 Np1 Cu1 2_545 1_545 44.687(17) ?
    Se2 Np1 Cu1 2_645 1_545 73.231(18) ?
    Se1 Np1 Cu1 . 1_545 125.113(18) ?
    Se1 Np1 Cu1 4_565 1_545 72.255(17) ?
    Cu1 Np1 Cu1 2_545 1_545 91.556(15) ?
    Se2 Np1 Cu1 3_655 4_566 98.092(18) ?
    Se2 Np1 Cu1 4_566 4_566 88.423(18) ?
    Se2 Np1 Cu1 . 4_566 162.568(18) ?
    Se1 Np1 Cu1 2_545 4_566 44.741(17) ?
    Se2 Np1 Cu1 2_645 4_566 43.454(17) ?
    Se1 Np1 Cu1 . 4_566 88.717(17) ?
    Se1 Np1 Cu1 4_565 4_566 123.660(17) ?
    Cu1 Np1 Cu1 2_545 4_566 45.22(2) ?
    Cu1 Np1 Cu1 1_545 4_566 66.861(13) ?
    Cu1 Se1 Cu1 2_545 3_565 99.74(3) ?
    Cu1 Se1 Cu1 2_545 . 148.28(3) ?
    Cu1 Se1 Cu1 3_565 . 62.43(3) ?
    Cu1 Se1 Np1 2_545 2 76.53(2) ?
    Cu1 Se1 Np1 3_565 2 78.50(2) ?
    Cu1 Se1 Np1 . 2 74.31(2) ?
    Cu1 Se1 Np1 2_545 . 75.95(2) ?
    Cu1 Se1 Np1 3_565 . 81.29(2) ?
    Cu1 Se1 Np1 . . 122.48(3) ?
    Np1 Se1 Np1 2 . 142.27(2) ?
    Cu1 Se1 Np1 2_545 4_566 79.17(2) ?
    Cu1 Se1 Np1 3_565 4_566 178.90(3) ?
    Cu1 Se1 Np1 . 4_566 118.47(3) ?
    Np1 Se1 Np1 2 4_566 101.074(17) ?
    Np1 Se1 Np1 . 4_566 98.541(17) ?
    Cu1 Se2 Np1 3_665 3_655 77.53(2) ?
    Cu1 Se2 Np1 3_665 4_565 109.10(3) ?
    Np1 Se2 Np1 3_655 4_565 100.770(17) ?
    Cu1 Se2 Np1 3_665 . 146.34(3) ?
    Np1 Se2 Np1 3_655 . 88.085(16) ?
    Np1 Se2 Np1 4_565 . 103.371(19) ?
    Cu1 Se2 Np1 3_665 2_655 79.48(2) ?
    Np1 Se2 Np1 3_655 2_655 148.12(2) ?
    Np1 Se2 Np1 4_565 2_655 107.484(18) ?
    Np1 Se2 Np1 . 2_655 99.254(17) ?
data_global
_journal_date_recd_electronic     2009-01-23
_journal_date_accepted     2009-02-02
_journal_name_full     'Acta Crystallographica, Section E'
_journal_year     2009
_journal_volume     65
_journal_issue      3
_journal_page_first     i14
_journal_page_last     i14
_journal_paper_category     QI
_journal_coeditor_code     WM2219
_publ_contact_author_name     'James A. Ibers'
_publ_contact_author_address
;
Northwestern University
Chemistry Department
2145 Sheridan Rd.
Evanston, IL 60208, USA
;
_publ_contact_author_email     ibers@chem.northwestern.edu
_publ_contact_author_fax     '1-847-491-2976'
_publ_contact_author_phone     '1-847-491-5449'
_publ_section_title
;
Neptunium(III) copper(I) diselenide
;
loop_
    _publ_author_name
    _publ_author_footnote
    _publ_author_address
    'Wells, Daniel M.' .
;
Chemistry Department
Northwestern University
2145 Sheridan Rd
Evanston, IL 60208
USA
;
    'Skanthakumar, S.' .
;
Chemistry Division
Argonne National Laboratory
Argonne, IL 60439
USA
;
    'Soderholm, L.' .
;
Chemistry Division
Argonne National Laboratory
Argonne, IL 60439
USA
;
    'Ibers, James A.' .
;
Chemistry Department
Northwestern University
2145 Sheridan Rd
Evanston, IL 60208
USA
;
