# Supplementary material for: Neptunium(III) copper(I) diselenide
Source: Acta Crystallogr Sect E Struct Rep Online. 2009 Feb 11;65(Pt 3):i14. doi: 10.1107/S160053680900395X (PMC2968520; doi:10.1107/S160053680900395X)
Supplement: Supplementary file 2 [file e-65-00i14-Isup2.hkl]

# 
# h,k,l, Fc-squared, Fo-squared, sigma(Fo-squared) and status flag 
# 
data_I
_shelx_title ' p21c in P2(1)/c' 
_shelx_refln_list_code          4 
_shelx_F_calc_maximum      353.08 
_exptl_crystal_F_000       760.00 
_reflns_d_resolution_high  0.6372 
 
loop_ 
 _symmetry_equiv_pos_as_xyz 
 'x, y, z' 
 '-x, y+1/2, -z+1/2' 
 '-x, -y, -z' 
 'x, -y-1/2, z-1/2' 
 
_cell_length_a     6.6796 
_cell_length_b     7.4384 
_cell_length_c     7.1066 
_cell_angle_alpha  90.000 
_cell_angle_beta   97.156 
_cell_angle_gamma  90.000 
 
_shelx_F_squared_multiplier     1.000 
 
loop_ 
 _refln_index_h 
 _refln_index_k 
 _refln_index_l 
 _refln_F_squared_calc 
 _refln_F_squared_meas 
 _refln_F_squared_sigma 
 _refln_observed_status 
   1   0   0      227.02      452.89     42.95 o 
   2   0   0     2790.03     3625.71     99.38 o 
   3   0   0    43769.88    46002.48   1047.48 o 
   4   0   0     9173.21    10777.77    253.55 o 
   5   0   0    58471.14    63209.07   1855.15 o 
   6   0   0     6043.66     6932.72    222.22 o 
   7   0   0     6660.47     7695.62    311.29 o 
   8   0   0    31547.53    33686.27   1038.86 o 
   9   0   0      672.04      816.57     93.66 o 
  10   0   0    18803.82    18330.40    623.13 o 
   1   1   0      946.00     1163.92     30.65 o 
   2   1   0     1943.91     2488.35     65.31 o 
   3   1   0    21174.19    22895.81    450.10 o 
   4   1   0    12662.13    14731.91    234.49 o 
   5   1   0     9414.02    10821.77    200.08 o 
   6   1   0     7365.80     8200.42    250.04 o 
   7   1   0      578.99      619.99     58.38 o 
   8   1   0     2429.88     2710.74    113.73 o 
   9   1   0      126.32      115.36     34.10 o 
  10   1   0        3.41        3.80     25.89 o 
   0   2   0    10586.88    11325.93    372.33 o 
   1   2   0       68.13      168.55     35.71 o 
   2   2   0    54909.20    52916.00    791.30 o 
   3   2   0    25366.47    27759.52    433.27 o 
   4   2   0     2898.60     3285.20     69.72 o 
   5   2   0    44891.66    46221.48    794.70 o 
   6   2   0    21640.87    23636.98    431.95 o 
   7   2   0     1520.80     1823.72     80.37 o 
   8   2   0     3402.91     3672.27    169.91 o 
   9   2   0      391.73      370.46     53.65 o 
  10   2   0     5131.26     5678.60    379.28 o 
   1   3   0    81507.48    71188.42   1893.79 o 
   2   3   0    15285.62    15961.42    237.95 o 
   3   3   0     3895.89     4158.85     85.57 o 
   4   3   0    17117.27    17732.35    325.17 o 
   5   3   0        1.83       33.36     18.39 o 
   6   3   0    21323.78    22321.05    501.50 o 
   7   3   0      539.50      554.22     52.41 o 
   8   3   0      628.77      665.80     55.43 o 
   9   3   0    20777.50    21936.10    817.93 o 
  10   3   0     3937.12     3929.28    302.08 o 
   0   4   0      487.84      569.64     28.17 o 
   1   4   0    42876.00    41848.97    671.03 o 
   2   4   0     5854.66     6376.22    126.00 o 
   3   4   0     5673.14     6291.91    120.07 o 
   4   4   0     1949.90     2139.30     71.01 o 
   5   4   0     4650.51     4803.15    135.21 o 
   6   4   0     2645.91     2785.70     91.42 o 
   7   4   0    11097.48    10977.88    236.86 o 
   8   4   0     3227.62     3150.94    133.83 o 
   9   4   0      121.54       61.77     39.10 o 
   1   5   0    33588.85    34150.70    495.19 o 
   2   5   0     3501.41     3943.05     78.12 o 
   3   5   0    11899.59    12983.86    259.41 o 
   4   5   0    65042.38    63548.85   1380.15 o 
   5   5   0      532.27      630.22     47.89 o 
   6   5   0     8689.14     8587.43    209.63 o 
   7   5   0    18085.62    17359.07    371.79 o 
   8   5   0       82.69      165.47     41.32 o 
   9   5   0     7897.61     8048.35    243.11 o 
   0   6   0     5594.16     6022.29    190.38 o 
   1   6   0     5028.32     5256.45    121.15 o 
   2   6   0     1284.06     1399.01     51.01 o 
   3   6   0      115.09      145.45     26.93 o 
   4   6   0      943.44      934.47     58.96 o 
   5   6   0      318.57      370.03     40.73 o 
   6   6   0       21.70       64.12     32.85 o 
   7   6   0     4415.64     4478.96    141.06 o 
   8   6   0       34.94       17.05     29.89 o 
   1   7   0     9245.30     9697.84    201.98 o 
   2   7   0    42786.83    42249.23    779.59 o 
   3   7   0    16942.90    17480.11    406.00 o 
   4   7   0     1672.93     1846.39     99.54 o 
   5   7   0     1329.19     1384.75    107.74 o 
   6   7   0     5962.48     5795.55    186.73 o 
   7   7   0    12122.43    12040.28    321.27 o 
   8   7   0     6237.21     6895.98    455.59 o 
   0   8   0     5133.77     5445.45    196.39 o 
   1   8   0     2539.76     2695.64     92.93 o 
   2   8   0    10104.13    10618.91    241.71 o 
   3   8   0    12422.69    12640.06    404.62 o 
   4   8   0     2434.70     2672.80    115.09 o 
   5   8   0     5815.61     6055.18    195.59 o 
   6   8   0     5934.30     5960.85    197.87 o 
   7   8   0     1730.63     1904.84    128.99 o 
   1   9   0     1733.07     1818.03     79.43 o 
   2   9   0     2141.15     2341.32    106.49 o 
   3   9   0     2056.34     2124.07    102.44 o 
   4   9   0     1832.23     1958.51    103.70 o 
   5   9   0      400.03      375.66     54.98 o 
   6   9   0     1215.91     1314.83     94.58 o 
   0  10   0    11672.54    12492.20    524.02 o 
   1  10   0     2806.62     2910.96    114.36 o 
   2  10   0     8438.06     8841.00    321.85 o 
   3  10   0    14558.06    15197.22    392.55 o 
   4  10   0     1731.32     1968.41    110.56 o 
   1  11   0       94.95      157.15     54.27 o 
   2  11   0     6035.93     6177.44    226.88 o 
   3  11   0     3843.10     4362.53    451.61 o 
 -10   1   1     6197.06     5985.44    190.30 o 
  -9   1   1     4143.22     4080.30    145.21 o 
  -8   1   1     3320.87     3291.16    155.45 o 
  -7   1   1    36665.60    34776.00    751.69 o 
  -6   1   1     2482.14     2479.87     79.11 o 
  -5   1   1    11735.25    12072.76    219.19 o 
  -4   1   1    25038.91    26190.28    534.99 o 
  -3   1   1    19516.98    20993.64    521.53 o 
  -2   1   1   124665.74   102276.75   1945.96 o 
  -1   1   1    19502.77    19971.35    392.10 o 
   0   1   1     1369.63     1640.35     59.99 o 
   1   1   1    54358.50    48267.41    774.58 o 
   2   1   1    23078.87    22868.37    357.77 o 
   3   1   1    56823.77    51035.93    783.05 o 
   4   1   1    16686.31    16824.53    295.79 o 
   5   1   1      249.65      323.65     28.15 o 
   6   1   1    24344.22    24201.28    488.62 o 
   7   1   1    12330.91    12752.05    288.85 o 
   8   1   1     7491.36     7482.22    279.76 o 
   9   1   1     9562.92     9286.85    262.32 o 
 -10   2   1      249.86      252.83     51.52 o 
  -9   2   1      607.91      640.27     61.80 o 
  -8   2   1     8325.38     8182.18    234.73 o 
  -7   2   1     2373.14     2632.85    113.15 o 
  -6   2   1    10389.86    10704.65    226.47 o 
  -5   2   1     7280.11     7842.72    195.26 o 
  -4   2   1       38.52       51.00     14.71 o 
  -3   2   1     2625.03     3139.81     71.20 o 
  -2   2   1    19680.12    19828.55    322.17 o 
  -1   2   1    52353.86    46325.80    966.92 o 
   0   2   1     4750.99     4865.29     83.66 o 
   1   2   1        4.12       52.05      9.61 o 
   2   2   1    10120.39    10718.52    180.28 o 
   3   2   1    54649.88    49831.35    763.95 o 
   4   2   1    25136.83    24022.10    392.00 o 
   5   2   1       99.69      155.87     25.78 o 
   6   2   1     5336.66     5603.61    159.53 o 
   7   2   1     3438.07     3258.42    156.51 o 
   8   2   1     7981.11     8282.11    368.57 o 
   9   2   1     8279.77     8290.80    260.69 o 
 -10   3   1      952.00     1017.72    154.89 o 
  -9   3   1    10405.99    10062.62    279.03 o 
  -8   3   1     5441.84     5507.42    183.26 o 
  -7   3   1     2287.60     2325.27     83.58 o 
  -6   3   1    18732.49    18925.18    361.07 o 
  -5   3   1     1656.71     1767.75     67.48 o 
  -4   3   1    19633.35    20154.50    332.95 o 
  -3   3   1     3251.04     3201.82     78.86 o 
  -2   3   1       17.87       60.59     18.24 o 
  -1   3   1    34978.95    32955.79    511.42 o 
   0   3   1    31203.64    28268.55    461.61 o 
   1   3   1    27627.29    26736.52    385.25 o 
   2   3   1     4176.47     4257.15     77.29 o 
   3   3   1     3342.93     3383.63     75.89 o 
   4   3   1    29788.55    28084.40    488.70 o 
   5   3   1      498.14      520.65     41.03 o 
   6   3   1     1639.59     1690.77     69.88 o 
   7   3   1     1610.28     1576.55     97.24 o 
   8   3   1     3948.42     3690.77    125.94 o 
   9   3   1     3979.62     3793.21    147.13 o 
  -9   4   1       37.63      124.07     44.09 o 
  -8   4   1     9180.43     8718.73    253.29 o 
  -7   4   1     2252.45     2246.70     84.27 o 
  -6   4   1    25459.96    24032.20    444.68 o 
  -5   4   1     2512.93     2526.04     82.90 o 
  -4   4   1       30.38       73.36     15.78 o 
  -3   4   1    84166.25    76394.55   1146.17 o 
  -2   4   1    18238.77    19187.21    355.36 o 
  -1   4   1    18125.57    18286.13    317.69 o 
   0   4   1    23233.99    22776.25    500.21 o 
   1   4   1     9969.49     9924.43    159.16 o 
   2   4   1    40936.59    38015.59    547.51 o 
   3   4   1     1797.71     1980.91     55.22 o 
   4   4   1    10938.73    11043.23    219.13 o 
   5   4   1    31519.68    29370.84    518.81 o 
   6   4   1     1967.59     2094.48     92.71 o 
   7   4   1    16507.19    15442.42    350.34 o 
   8   4   1    11623.45    10997.76    270.73 o 
   9   4   1       13.46       56.38     33.78 o 
  -9   5   1      642.46      689.70    106.31 o 
  -8   5   1      196.33      252.45     48.46 o 
  -7   5   1     3048.32     3043.04    126.89 o 
  -6   5   1      573.46      660.15     57.05 o 
  -5   5   1      740.40      829.22     54.81 o 
  -4   5   1     6360.72     6450.59    161.04 o 
  -3   5   1     3736.31     3899.47    107.86 o 
  -2   5   1       66.13      121.63     16.25 o 
  -1   5   1     5099.54     5296.19    123.45 o 
   0   5   1     9351.73     9349.63    180.66 o 
   1   5   1     1275.18     1270.07     37.83 o 
   2   5   1    12124.64    11931.46    193.71 o 
   3   5   1     2926.02     3024.09     81.59 o 
   4   5   1       31.90       56.69     35.35 o 
   5   5   1      203.93      240.16     29.72 o 
   6   5   1    10046.39     9655.14    211.36 o 
   7   5   1      467.59      509.31     52.13 o 
   8   5   1     3526.74     3325.69    137.50 o 
   9   5   1      555.40      557.91     84.47 o 
  -8   6   1    17715.14    16604.81    410.10 o 
  -7   6   1     1319.36     1397.68     93.81 o 
  -6   6   1     5296.00     5349.39    157.06 o 
  -5   6   1    36084.06    34821.79    675.75 o 
  -4   6   1       86.26      102.87     34.96 o 
  -3   6   1    12597.60    12932.65    248.71 o 
  -2   6   1       14.39       64.92     16.98 o 
  -1   6   1     7990.08     8028.98    196.66 o 
   0   6   1    54159.86    49658.11    762.67 o 
   1   6   1     3518.69     3488.26     91.23 o 
   2   6   1    47225.27    43548.54    791.89 o 
   3   6   1    17616.64    17187.24    392.34 o 
   4   6   1      868.58      927.76     54.69 o 
   5   6   1    27990.60    26032.83    515.66 o 
   6   6   1        1.76       37.85     25.77 o 
   7   6   1     6055.77     5645.51    163.37 o 
   8   6   1     1570.13     1431.48     96.44 o 
  -8   7   1        7.39      128.07     59.45 o 
  -7   7   1        4.97       32.53     27.61 o 
  -6   7   1      263.39      265.10     43.50 o 
  -5   7   1     7111.07     7063.38    192.26 o 
  -4   7   1    11742.22    12060.12    278.12 o 
  -3   7   1       67.05      115.20     30.22 o 
  -2   7   1     5430.40     5487.88    141.85 o 
  -1   7   1    25133.10    24446.12    471.87 o 
   0   7   1        4.46       14.92     15.25 o 
   1   7   1      253.45      357.83     50.28 o 
   2   7   1       69.14       74.21     28.93 o 
   3   7   1     3133.04     3029.55    113.09 o 
   4   7   1     3664.35     3737.56    133.32 o 
   5   7   1     4828.26     4925.52    163.36 o 
   6   7   1     7585.66     7078.35    213.30 o 
   7   7   1     6771.47     6574.72    210.42 o 
  -7   8   1      348.92      280.12     52.25 o 
  -6   8   1       96.59       85.26     35.05 o 
  -5   8   1    12304.69    12402.67    328.56 o 
  -4   8   1    14896.28    15753.22    392.56 o 
  -3   8   1    12198.98    12095.69    330.93 o 
  -2   8   1     9713.33    10092.70    274.26 o 
  -1   8   1       11.82       48.10     21.52 o 
   0   8   1    23486.02    22596.89    418.43 o 
   1   8   1      689.59      701.69     47.72 o 
   2   8   1        7.64       35.41     24.03 o 
   3   8   1      881.39     1042.34     70.78 o 
   4   8   1     6323.64     6087.46    192.58 o 
   5   8   1    14962.39    15060.71    379.19 o 
   6   8   1       34.58       71.10     33.61 o 
   7   8   1     4004.53     4250.27    317.55 o 
  -6   9   1     9901.38    10592.26    304.76 o 
  -5   9   1       10.80      113.41     57.78 o 
  -4   9   1    14761.59    14400.65    375.29 o 
  -3   9   1       89.85       87.66     33.69 o 
  -2   9   1     4319.40     4194.83    227.88 o 
  -1   9   1     1674.99     1655.79     75.52 o 
   0   9   1     2561.43     2453.72     97.83 o 
   1   9   1    56395.27    51618.87    956.63 o 
   2   9   1       84.39       64.39     36.77 o 
   3   9   1     2121.31     2117.27    104.09 o 
   4   9   1    16230.01    15922.01    401.47 o 
   5   9   1     2743.54     2859.74    128.84 o 
   6   9   1    11905.24    12556.03    691.75 o 
  -4  10   1     4330.95     4589.01    176.68 o 
  -3  10   1      131.18      123.92     39.99 o 
  -2  10   1      959.33     1080.17     80.40 o 
  -1  10   1     2660.42     2654.42    104.50 o 
   0  10   1      308.47      339.52     44.85 o 
   1  10   1       82.11       70.33     34.44 o 
   2  10   1     5256.31     5380.89    185.24 o 
   3  10   1     1978.83     2075.64    110.56 o 
   4  10   1      784.09      830.73     77.71 o 
  -3  11   1        3.80       94.16    150.41 o 
  -2  11   1     9905.21     9905.56    447.02 o 
  -1  11   1    17170.83    16570.73    460.26 o 
   0  11   1        8.76       52.24     34.27 o 
   1  11   1     6825.53     6527.91    233.20 o 
   2  11   1      114.35       86.20     41.87 o 
   3  11   1     4663.32     5036.23    479.89 o 
 -10   0   2     7640.60     7609.26    315.66 o 
  -9   0   2    16196.35    15261.42    529.73 o 
  -8   0   2     3997.40     3898.25    253.70 o 
  -7   0   2     3549.51     3538.17    180.74 o 
  -6   0   2    34764.09    32319.16    789.20 o 
  -5   0   2    66809.05    57595.87   1370.10 o 
  -4   0   2    20403.49    20019.48    615.87 o 
  -3   0   2    34000.79    33727.88   1403.89 o 
  -2   0   2    16736.56    17127.20    609.35 o 
  -1   0   2    15976.67    15469.71    371.45 o 
   0   0   2    17893.88    19132.54    452.94 o 
   1   0   2    36276.10    36364.36    723.20 o 
   2   0   2   102949.85    87336.98   1780.71 o 
   3   0   2     4172.92     4454.36    123.62 o 
   4   0   2    24526.93    24021.06    517.60 o 
   5   0   2    58248.37    53716.50   1318.11 o 
   6   0   2     4207.22     4210.89    165.76 o 
   7   0   2    16112.73    16393.38    568.43 o 
   8   0   2       11.43      106.90     70.91 o 
   9   0   2      473.62      753.82     96.46 o 
 -10   1   2     1443.32     1469.56     86.57 o 
  -9   1   2     9436.84     8957.41    248.56 o 
  -8   1   2        8.53       -2.46     34.24 o 
  -7   1   2      250.02      278.96     60.54 o 
  -6   1   2       83.04       91.11     22.42 o 
  -5   1   2     4676.68     4836.10    108.04 o 
  -4   1   2     6809.40     6981.41    125.19 o 
  -3   1   2    44140.20    43126.48    988.48 o 
  -2   1   2     8822.70     9471.38    145.70 o 
  -1   1   2     9859.48    10394.46    162.82 o 
   0   1   2      629.29      659.13     19.16 o 
   1   1   2    67731.80    59116.99    822.82 o 
   2   1   2     2376.95     2390.97     56.59 o 
   3   1   2    17993.45    16906.49    282.12 o 
   4   1   2      530.99      696.52     37.61 o 
   5   1   2     3750.62     3861.26    109.64 o 
   6   1   2     8223.44     8617.13    215.90 o 
   7   1   2     4423.26     4651.88    161.42 o 
   8   1   2      504.44      548.36     59.69 o 
   9   1   2     9900.01     9847.34    362.08 o 
 -10   2   2     2443.79     2496.73    127.34 o 
  -9   2   2     3389.66     3529.73    135.86 o 
  -8   2   2    20387.79    19521.54    460.53 o 
  -7   2   2      612.96      595.20     43.93 o 
  -6   2   2     2008.99     1985.01     73.50 o 
  -5   2   2     2831.20     2999.04     78.66 o 
  -4   2   2    13578.70    13982.11    239.61 o 
  -3   2   2    44481.70    44391.02    676.17 o 
  -2   2   2     3479.22     3544.74     63.97 o 
  -1   2   2    43727.21    41577.55    592.40 o 
   0   2   2   107326.57    87047.61   1885.89 o 
   1   2   2       71.04      111.83     15.13 o 
   2   2   2    22118.43    22698.38    331.20 o 
   3   2   2     2283.34     2467.20     62.82 o 
   4   2   2     2111.94     2302.51     66.68 o 
   5   2   2    12522.06    12540.08    305.43 o 
   6   2   2     9555.24     9729.18    239.78 o 
   7   2   2    20787.94    20186.04    428.17 o 
   8   2   2     7798.77     7559.27    229.91 o 
   9   2   2     1621.79     1659.39     96.63 o 
  -9   3   2     3753.96     3594.51    140.27 o 
  -8   3   2    12616.74    11989.84    316.28 o 
  -7   3   2     9914.80     9401.70    210.35 o 
  -6   3   2     2283.99     2272.41     80.00 o 
  -5   3   2    12752.13    12926.97    230.45 o 
  -4   3   2    68852.20    64167.25   1180.63 o 
  -3   3   2      973.96     1078.48     36.84 o 
  -2   3   2     2074.28     2202.52     47.52 o 
  -1   3   2     6034.07     6269.31    111.19 o 
   0   3   2     6448.00     6584.91    116.87 o 
   1   3   2    47454.28    44102.46    622.12 o 
   2   3   2    21423.07    20670.88    306.26 o 
   3   3   2    26364.76    25938.60    415.54 o 
   4   3   2    33619.20    32039.27    514.05 o 
   5   3   2       20.80       71.71     23.19 o 
   6   3   2    26919.52    24916.66    510.78 o 
   7   3   2        1.10       50.52     28.61 o 
   8   3   2      115.48      128.38     34.51 o 
   9   3   2     2148.71     2116.12    109.00 o 
  -9   4   2      152.30      217.71     55.15 o 
  -8   4   2     1182.75     1208.74     85.51 o 
  -7   4   2      676.28      764.11     58.97 o 
  -6   4   2    19463.24    19329.89    481.45 o 
  -5   4   2      679.28      800.86     51.05 o 
  -4   4   2     1988.60     2090.87     63.86 o 
  -3   4   2     9355.60     9767.87    213.36 o 
  -2   4   2     3498.13     3525.63     81.92 o 
  -1   4   2     1563.42     1750.73     46.10 o 
   0   4   2     2354.69     2347.35     54.81 o 
   1   4   2     3797.77     3795.26     71.80 o 
   2   4   2    10089.44    10146.52    164.82 o 
   3   4   2     3783.92     3819.88     87.29 o 
   4   4   2    12053.02    12140.32    239.34 o 
   5   4   2     4678.86     4734.69    122.82 o 
   6   4   2     2065.75     2080.55     78.34 o 
   7   4   2      160.33      194.35     37.65 o 
   8   4   2     1574.23     1526.02     85.13 o 
   9   4   2     3232.20     3201.51    138.05 o 
  -9   5   2     7851.41     7440.47    274.63 o 
  -8   5   2      178.57      210.55     43.99 o 
  -7   5   2    11017.39    10460.53    323.71 o 
  -6   5   2     6723.15     6910.96    184.73 o 
  -5   5   2    22129.40    23219.94    685.27 o 
  -4   5   2     2315.16     2459.46     73.62 o 
  -3   5   2      623.96      732.26     36.64 o 
  -2   5   2    72432.12    67532.72   1095.45 o 
  -1   5   2    19559.50    18877.82    306.31 o 
   0   5   2    28813.14    27988.58    440.26 o 
   1   5   2    21598.70    20742.63    334.35 o 
   2   5   2    17856.95    17363.69    267.78 o 
   3   5   2    32388.19    31305.24    540.49 o 
   4   5   2     1585.62     1805.31    100.40 o 
   5   5   2     6714.62     6655.29    157.76 o 
   6   5   2    15411.43    14656.62    447.07 o 
   7   5   2     2406.93     2270.38     99.58 o 
   8   5   2    21161.80    19423.89    473.95 o 
  -8   6   2     1658.30     1764.89    105.89 o 
  -7   6   2     4081.99     3990.91    136.21 o 
  -6   6   2      252.82      242.86     39.19 o 
  -5   6   2     6574.13     6781.19    178.45 o 
  -4   6   2        6.84       74.75     31.04 o 
  -3   6   2     7000.16     6941.18    151.33 o 
  -2   6   2     2298.91     2284.77     72.19 o 
  -1   6   2     8520.78     8622.62    160.40 o 
   0   6   2     6240.59     6395.30    127.25 o 
   1   6   2     9587.46     9201.24    170.47 o 
   2   6   2     3910.11     3894.57    101.88 o 
   3   6   2      602.85      688.03     42.72 o 
   4   6   2      440.68      522.32     72.44 o 
   5   6   2    15134.66    14475.08    461.54 o 
   6   6   2      627.40      659.72     59.78 o 
   7   6   2      316.41      344.57     60.66 o 
   8   6   2        4.28       61.12     43.55 o 
  -8   7   2       16.21       43.77     32.51 o 
  -7   7   2    22697.97    21882.83    466.02 o 
  -6   7   2        1.42       70.43     31.97 o 
  -5   7   2     9038.28     8367.03    213.79 o 
  -4   7   2    11952.08    12005.16    273.90 o 
  -3   7   2     1897.40     1926.32     67.79 o 
  -2   7   2    23496.88    22831.68    420.53 o 
  -1   7   2     1622.30     1618.86     76.18 o 
   0   7   2     8508.34     8711.97    207.62 o 
   1   7   2     9444.99     9382.35    198.20 o 
   2   7   2      224.69      292.63     49.63 o 
   3   7   2    25769.80    24399.52    543.43 o 
   4   7   2    12886.83    11906.84    304.32 o 
   5   7   2     4094.71     4122.33    147.25 o 
   6   7   2     4307.34     4020.82    148.44 o 
   7   7   2     4050.79     3752.52    146.92 o 
  -7   8   2     1003.03     1142.67     87.14 o 
  -6   8   2    10646.37    11029.67    303.67 o 
  -5   8   2      465.04      585.53     61.37 o 
  -4   8   2     1734.07     1723.00     92.17 o 
  -3   8   2     9004.39     8917.61    213.98 o 
  -2   8   2     2495.96     2532.08     90.73 o 
  -1   8   2    25975.43    25444.81    613.65 o 
   0   8   2     3518.08     3623.49    105.11 o 
   1   8   2       49.62       70.18     23.05 o 
   2   8   2    10342.34    10449.13    354.90 o 
   3   8   2     4465.84     4400.54    151.86 o 
   4   8   2    11078.07    10497.98    284.79 o 
   5   8   2     1321.07     1431.56     88.51 o 
   6   8   2       13.14       30.39     31.30 o 
   7   8   2     8000.09     8184.17    479.43 o 
  -6   9   2       34.34      109.19     40.31 o 
  -5   9   2      723.79      751.61     72.22 o 
  -4   9   2     1744.61     2010.32    106.19 o 
  -3   9   2      193.94      252.22     53.03 o 
  -2   9   2     3660.30     3692.63    120.99 o 
  -1   9   2      774.34      704.39     56.87 o 
   0   9   2      867.46      946.93     60.34 o 
   1   9   2     3494.07     3549.35    132.36 o 
   2   9   2       22.44       14.89     26.86 o 
   3   9   2     1418.15     1295.06     85.54 o 
   4   9   2     1171.10     1300.78     88.20 o 
   5   9   2      596.29      565.88     65.90 o 
  -4  10   2     2162.37     2440.45    181.19 o 
  -3  10   2     9267.32     9269.52    272.26 o 
  -2  10   2     4747.13     4901.89    247.59 o 
  -1  10   2    27940.75    26756.51    585.27 o 
   0  10   2     2079.04     2107.42    109.48 o 
   1  10   2       13.25       15.76     41.25 o 
   2  10   2    13571.55    13448.18    357.80 o 
   3  10   2     6070.64     6021.57    205.61 o 
   4  10   2    15615.48    15884.99    413.33 o 
  -2  11   2     1253.52     1267.80    113.87 o 
  -1  11   2       48.83       16.52     29.38 o 
   0  11   2      155.87      115.14     41.81 o 
   1  11   2       39.04       89.38     47.76 o 
   2  11   2       26.88      204.40     85.28 o 
 -10   1   3     9864.43     9576.24    266.11 o 
  -9   1   3     1462.85     1432.31     85.44 o 
  -8   1   3     4169.44     4152.13    146.84 o 
  -7   1   3    23904.35    21709.92    440.29 o 
  -6   1   3      185.70      257.43     28.10 o 
  -5   1   3    30854.80    29738.84    477.32 o 
  -4   1   3     7806.82     8105.10    140.73 o 
  -3   1   3     4986.84     5290.58     94.45 o 
  -2   1   3    49383.23    47831.63    672.69 o 
  -1   1   3     5891.83     5885.14    103.61 o 
   0   1   3    83829.46    74857.00   1117.41 o 
   1   1   3    15224.02    15354.27    228.91 o 
   2   1   3       53.51       99.96     13.09 o 
   3   1   3    47833.55    45323.85    652.17 o 
   4   1   3    12135.24    12126.93    223.08 o 
   5   1   3    26229.67    25579.28    546.43 o 
   6   1   3     3594.10     3583.82    122.64 o 
   7   1   3     1363.59     1449.00     78.69 o 
   8   1   3    19936.43    19910.07    493.95 o 
   9   1   3     4031.17     3977.15    232.23 o 
 -10   2   3      272.26      292.53     54.87 o 
  -9   2   3     1016.55     1106.85     77.65 o 
  -8   2   3      187.46      210.57     42.06 o 
  -7   2   3     1440.14     1431.12    102.06 o 
  -6   2   3    37994.83    35578.52    655.59 o 
  -5   2   3     6576.10     6880.10    141.20 o 
  -4   2   3     1380.13     1547.55     55.91 o 
  -3   2   3    19130.31    19175.53    286.45 o 
  -2   2   3     6818.98     6890.15    112.25 o 
  -1   2   3    62000.35    55890.20    782.51 o 
   0   2   3     4124.67     4195.46     78.21 o 
   1   2   3     1587.30     1578.35     38.79 o 
   2   2   3    19609.52    19657.39    293.23 o 
   3   2   3        2.95       61.61     16.24 o 
   4   2   3    28197.99    27966.21    458.24 o 
   5   2   3      627.61      693.56     47.49 o 
   6   2   3       10.29       76.47     29.00 o 
   7   2   3     9387.17     9297.38    237.80 o 
   8   2   3     1451.03     1395.48     91.75 o 
   9   2   3     2420.29     2488.36    119.21 o 
  -9   3   3      534.27      564.85     73.06 o 
  -8   3   3      868.01      833.38     69.33 o 
  -7   3   3     4138.70     4138.40    119.05 o 
  -6   3   3     1091.41     1187.28     58.23 o 
  -5   3   3    15372.24    15022.51    260.39 o 
  -4   3   3     7278.01     7270.98    139.25 o 
  -3   3   3     1215.45     1410.71     41.52 o 
  -2   3   3    40783.31    37765.02    539.50 o 
  -1   3   3       10.06       41.16     12.70 o 
   0   3   3       26.27      102.96     18.98 o 
   1   3   3    16279.88    16323.52    246.09 o 
   2   3   3     5789.34     5985.33    105.38 o 
   3   3   3    18728.02    18634.71    311.59 o 
   4   3   3      254.11      317.05     28.95 o 
   5   3   3      974.85     1118.89     58.53 o 
   6   3   3    29422.40    27452.90    557.53 o 
   7   3   3      794.13      791.65     64.01 o 
   8   3   3     1288.37     1332.99    149.21 o 
   9   3   3     1182.93     1217.37     88.70 o 
  -9   4   3    10338.51     9840.74    325.44 o 
  -8   4   3    13612.17    12404.54    292.74 o 
  -7   4   3     1448.78     1566.93     78.38 o 
  -6   4   3    17012.63    16288.83    367.09 o 
  -5   4   3     8558.35     8394.37    174.78 o 
  -4   4   3    12068.13    11205.31    261.58 o 
  -3   4   3     7465.88     7406.60    149.31 o 
  -2   4   3     1959.75     2010.23     55.10 o 
  -1   4   3    49934.67    46092.93    753.80 o 
   0   4   3    15456.99    15487.83    254.02 o 
   1   4   3    32239.72    31184.39    452.76 o 
   2   4   3    26125.40    26168.65    386.96 o 
   3   4   3    13708.23    13709.73    240.70 o 
   4   4   3    23464.18    22758.18    412.78 o 
   5   4   3     3989.47     4139.18    116.26 o 
   6   4   3     3568.34     3675.90    126.18 o 
   7   4   3     6373.79     6162.50    182.54 o 
   8   4   3     1941.12     1976.42     97.75 o 
  -9   5   3     1709.03     1819.53    203.92 o 
  -8   5   3     4820.73     4548.24    149.45 o 
  -7   5   3        7.40       11.87     24.77 o 
  -6   5   3     1797.27     1816.65     83.36 o 
  -5   5   3     4162.34     4111.44    120.48 o 
  -4   5   3     2962.74     2939.22     85.50 o 
  -3   5   3     7438.82     7261.47    161.98 o 
  -2   5   3     6914.76     7072.34    145.76 o 
  -1   5   3      532.31      593.03     27.94 o 
   0   5   3     1432.29     1503.38     45.29 o 
   1   5   3    14215.47    14078.30    238.64 o 
   2   5   3     2100.66     2119.12     64.82 o 
   3   5   3     1865.66     1857.58     63.68 o 
   4   5   3     1925.16     1951.97     70.18 o 
   5   5   3     2074.78     2115.25     85.60 o 
   6   5   3       13.65       41.34     24.30 o 
   7   5   3     3865.77     4017.99    141.57 o 
   8   5   3        1.21       95.94     37.49 o 
  -8   6   3     4164.88     4056.69    142.62 o 
  -7   6   3     8016.67     7617.68    206.91 o 
  -6   6   3     6111.27     6009.63    168.71 o 
  -5   6   3     4915.97     4835.19    139.11 o 
  -4   6   3    32352.49    31863.51    557.69 o 
  -3   6   3    42274.52    40867.82    690.08 o 
  -2   6   3      363.08      417.45     30.36 o 
  -1   6   3     5755.61     5909.57    120.00 o 
   0   6   3    23152.17    22737.14    522.51 o 
   1   6   3    10303.60    10259.48    193.00 o 
   2   6   3    13302.43    12734.40    247.54 o 
   3   6   3     5261.04     5308.84    141.18 o 
   4   6   3    16239.04    16283.51    345.44 o 
   5   6   3    24671.33    23473.02    584.94 o 
   6   6   3     4250.63     4471.28    202.04 o 
   7   6   3    16640.16    15444.76    456.39 o 
  -8   7   3     1620.91     1543.50    129.36 o 
  -7   7   3     9597.99     9290.88    242.38 o 
  -6   7   3     1565.94     1618.33     97.79 o 
  -5   7   3     1001.32     1116.89     66.61 o 
  -4   7   3      174.35      257.86     34.33 o 
  -3   7   3      164.35      140.27     23.28 o 
  -2   7   3     6439.63     6297.24    142.40 o 
  -1   7   3     3354.36     3398.59     91.20 o 
   0   7   3    11509.03    11525.18    226.96 o 
   1   7   3    15694.67    15552.87    308.27 o 
   2   7   3       73.87      145.15     32.17 o 
   3   7   3     8231.05     8006.86    224.11 o 
   4   7   3      886.99      977.96     71.70 o 
   5   7   3      190.78      227.42     48.16 o 
   6   7   3     1366.78     1352.43     88.31 o 
   7   7   3     2522.70     2408.63    137.23 o 
  -7   8   3       73.41       53.49     49.02 o 
  -6   8   3     5598.14     5951.74    271.87 o 
  -5   8   3     2610.77     2653.81    129.26 o 
  -4   8   3      134.17      214.50     48.45 o 
  -3   8   3     2824.97     2747.34     97.50 o 
  -2   8   3     7392.26     7269.35    182.01 o 
  -1   8   3     9547.53     9336.27    239.62 o 
   0   8   3     3204.24     3164.67    101.65 o 
   1   8   3     3569.06     3711.42    129.29 o 
   2   8   3    32005.36    31060.92    680.48 o 
   3   8   3        7.11        9.19     25.03 o 
   4   8   3      182.68      235.10     43.85 o 
   5   8   3     3633.89     3346.22    137.86 o 
   6   8   3      828.42      741.28     71.99 o 
  -6   9   3      964.15     1102.85    159.77 o 
  -5   9   3     9956.12    10665.29    510.04 o 
  -4   9   3    23637.83    23530.91    753.03 o 
  -3   9   3    16564.72    16210.82    398.81 o 
  -2   9   3     6621.24     6688.52    185.86 o 
  -1   9   3    10294.50    10117.62    238.59 o 
   0   9   3     2038.50     2033.27     84.76 o 
   1   9   3     8851.71     8736.25    243.79 o 
   2   9   3    12017.47    12114.77    319.78 o 
   3   9   3     4430.24     4207.88    157.68 o 
   4   9   3     2686.18     2838.49    128.27 o 
   5   9   3    11485.00    11046.60    311.50 o 
  -4  10   3     2515.56     3066.84    222.27 o 
  -3  10   3     1501.07     1580.32    131.45 o 
  -2  10   3     2758.93     2792.60    107.46 o 
  -1  10   3       43.69       50.19     28.24 o 
   0  10   3       12.81        7.19     28.38 o 
   1  10   3       18.25       31.12     31.18 o 
   2  10   3     2282.30     2362.68    146.31 o 
   3  10   3       45.66       64.94     37.64 o 
   4  10   3     5262.97     5177.41    348.30 o 
  -2  11   3     6565.07     6808.41    764.51 o 
  -1  11   3      161.43      121.50     70.79 o 
   0  11   3    13640.99    14561.12    519.28 o 
   1  11   3    17395.02    18345.03    869.27 o 
 -10   0   4       18.23      119.75    117.06 o 
  -9   0   4     8613.66     8425.70    343.70 o 
  -8   0   4    18278.84    20266.13   1345.80 o 
  -7   0   4     9594.50    10631.48    396.51 o 
  -6   0   4     1327.89     1475.80    105.29 o 
  -5   0   4     1134.08     1218.18     60.17 o 
  -4   0   4    29251.09    29427.96    617.30 o 
  -3   0   4    60406.77    54886.02   1362.58 o 
  -2   0   4    86152.91    75395.59   2126.18 o 
  -1   0   4    26753.56    26281.55    632.04 o 
   0   0   4    58227.25    53751.77   1251.68 o 
   1   0   4    12536.01    13410.32    581.08 o 
   2   0   4    41777.09    41758.87    845.85 o 
   3   0   4    29352.03    30473.84    641.00 o 
   4   0   4      355.77      517.94     57.29 o 
   5   0   4    12215.40    12617.30    372.83 o 
   6   0   4    38543.53    37746.83   1371.90 o 
   7   0   4    30114.32    29766.77   1460.38 o 
   8   0   4      331.70      796.52    145.81 o 
   9   0   4     1959.78     1886.69    197.12 o 
 -10   1   4      336.44      495.47     81.74 o 
  -9   1   4        2.49       33.65     31.24 o 
  -8   1   4    13997.39    13816.69    350.05 o 
  -7   1   4       60.64      135.21     31.71 o 
  -6   1   4      208.46      261.21     28.33 o 
  -5   1   4     9220.23     9443.92    178.88 o 
  -4   1   4    12065.02    12638.89    207.52 o 
  -3   1   4       31.16       85.39     19.08 o 
  -2   1   4     3947.45     4028.93     73.13 o 
  -1   1   4      144.07      212.52     14.91 o 
   0   1   4     7596.82     7466.79    131.28 o 
   1   1   4      184.55      317.54     30.02 o 
   2   1   4    10918.59    11315.99    182.80 o 
   3   1   4    19348.71    19486.16    325.21 o 
   4   1   4     3014.16     3539.68    110.22 o 
   5   1   4       54.64       88.82     24.96 o 
   6   1   4     1627.94     1802.50     91.05 o 
   8   1   4      128.11      170.93     44.36 o 
   9   1   4     2488.07     2816.57    169.93 o 
 -10   2   4      130.39      552.28    115.66 o 
  -9   2   4     9470.50     9583.14    267.82 o 
  -8   2   4      441.85      755.77     90.48 o 
  -7   2   4    14657.85    13868.44    355.86 o 
  -6   2   4    26100.36    25517.84    424.80 o 
  -5   2   4     6570.45     7394.81    244.71 o 
  -4   2   4    17960.28    18502.59    311.04 o 
  -3   2   4     8748.86     9542.88    165.28 o 
  -2   2   4      443.49      605.07     35.22 o 
  -1   2   4    12594.56    12807.03    195.18 o 
   0   2   4     1336.09     1415.16     36.84 o 
   1   2   4    48450.87    45246.06    644.65 o 
   2   2   4    28790.34    28087.39    413.54 o 
   3   2   4      753.97     1097.79    194.83 o 
   4   2   4    33102.46    32480.77    529.32 o 
   5   2   4     9630.73    10896.80    285.34 o 
   7   2   4     4338.63     4618.49    151.69 o 
   8   2   4     1071.40     1778.26    177.28 o 
  -9   3   4     7046.59     7537.55    798.45 o 
  -8   3   4     7394.39     7133.55    214.92 o 
  -7   3   4     1559.33     2182.60    101.03 o 
  -6   3   4     1346.80     1726.06     70.82 o 
  -5   3   4     3855.48     4048.64     96.70 o 
  -4   3   4     3379.97     3491.83     95.13 o 
  -3   3   4    56543.63    52116.43    741.78 o 
  -2   3   4    27973.23    28822.40    476.71 o 
  -1   3   4      176.93      231.41     29.70 o 
   0   3   4    13141.14    13415.88    208.28 o 
   1   3   4    36940.70    35672.01    515.34 o 
   2   3   4     7265.58     7506.62    203.17 o 
   3   3   4     2170.09     2448.27     69.22 o 
   4   3   4     2077.38     2245.68     71.15 o 
   5   3   4    10406.64    10106.47    267.82 o 
   6   3   4    15746.80    14617.46    333.82 o 
   7   3   4     8074.61     8220.75    238.17 o 
   8   3   4    10521.10    10651.60    306.22 o 
  -9   4   4     2308.32     2421.33    173.67 o 
  -8   4   4      104.06      229.15     79.09 o 
  -7   4   4     2621.30     2681.36    101.51 o 
  -6   4   4     2395.44     2734.76     96.91 o 
  -5   4   4     3845.57     4422.19    235.98 o 
  -4   4   4     9291.53     9298.47    185.62 o 
  -3   4   4      486.75      560.35     36.42 o 
  -2   4   4     1159.56     1228.48     53.66 o 
  -1   4   4    47362.02    43631.86    669.11 o 
   0   4   4      298.38      421.37     42.65 o 
   1   4   4       28.10      104.95     25.55 o 
   2   4   4      622.15      685.79     32.89 o 
   3   4   4     4464.19     4821.75    107.78 o 
   4   4   4    13702.16    13869.55    274.28 o 
   5   4   4     5644.00     5727.55    146.86 o 
   6   4   4     2286.78     2445.42    136.82 o 
   7   4   4     3607.92     3378.93    144.13 o 
   8   4   4     2617.64     2804.14    119.74 o 
  -9   5   4      657.04     1144.35    183.69 o 
  -8   5   4     7608.57     7067.88    223.60 o 
  -7   5   4    20673.91    19723.13    417.58 o 
  -6   5   4     5819.04     6088.75    271.16 o 
  -5   5   4    22012.18    21456.17    633.69 o 
  -4   5   4    10660.94    11289.55    271.22 o 
  -3   5   4     4163.61     4529.63    148.74 o 
  -2   5   4    20632.09    20183.66    416.60 o 
  -1   5   4     5905.94     6093.01    151.88 o 
   0   5   4    19476.54    19593.08    322.10 o 
   1   5   4    11695.61    12456.02    301.18 o 
   2   5   4    25488.29    25188.04    444.98 o 
   3   5   4    34294.88    33748.52    589.17 o 
   4   5   4     3529.40     4131.28    141.08 o 
   5   5   4    10514.24    10666.01    252.95 o 
   6   5   4     9752.73    10293.28    318.18 o 
   7   5   4     2014.80     2487.82    122.81 o 
   8   5   4     3847.22     3695.30    240.17 o 
  -8   6   4      353.28      506.28     64.10 o 
  -7   6   4       81.82       69.72     35.72 o 
  -6   6   4      857.12     1068.53     83.39 o 
  -5   6   4      395.85      361.22     44.52 o 
  -4   6   4     7844.62     7829.29    216.23 o 
  -3   6   4       11.46       52.29     17.62 o 
  -2   6   4      644.15      682.33     38.20 o 
  -1   6   4     4740.74     4589.13     99.91 o 
   0   6   4     3317.78     3575.51     85.77 o 
   1   6   4      170.43      311.46     49.27 o 
   2   6   4       38.07      114.00     31.67 o 
   3   6   4       45.48      193.17     51.64 o 
   4   6   4      719.15      808.06     56.03 o 
   5   6   4      490.57      643.05     55.95 o 
   6   6   4      782.19      810.13     72.45 o 
   7   6   4     4164.59     4012.90    162.58 o 
  -7   7   4     4041.31     4024.39    159.94 o 
  -5   7   4    23087.91    21489.87    536.86 o 
  -4   7   4     1541.93     2100.70    154.61 o 
  -3   7   4     3715.81     3691.03    102.44 o 
  -2   7   4    22980.64    22407.69    472.48 o 
  -1   7   4      844.25      814.25     91.92 o 
   0   7   4    38663.10    37594.85    773.87 o 
   2   7   4      669.63      824.91     52.19 o 
   3   7   4    17866.21    18447.58    389.34 o 
   4   7   4       10.90      346.43    117.86 o 
   5   7   4    19474.24    18502.69    448.51 o 
   6   7   4      355.39      380.25     56.43 o 
  -7   8   4     1265.84     1071.49    196.66 o 
  -6   8   4    13829.35    13103.54    394.00 o 
  -5   8   4      140.83      538.35    104.23 o 
  -4   8   4     4894.22     4790.68    188.85 o 
  -3   8   4     3887.05     4030.17    112.86 o 
  -2   8   4      261.85      428.41     44.90 o 
  -1   8   4    14626.06    14483.79    325.78 o 
   0   8   4      103.10      426.23     89.32 o 
   1   8   4     8494.34     7989.21    334.62 o 
   2   8   4     6060.61     6400.13    227.66 o 
   3   8   4        2.17      104.80     44.91 o 
   4   8   4    14178.70    14579.44    376.96 o 
   5   8   4     1097.56     1431.26     96.40 o 
   6   8   4     2023.64     2138.71    204.86 o 
  -5   9   4     3071.30     3159.87    163.67 o 
  -4   9   4      174.05      194.59     52.14 o 
  -3   9   4      674.21      689.83     65.49 o 
  -2   9   4     1561.87     1658.85    101.86 o 
  -1   9   4        0.50       88.84     32.63 o 
   0   9   4     3943.20     4008.14    168.78 o 
   1   9   4      169.09      246.70     47.51 o 
   2   9   4      382.40      444.97     56.02 o 
   3   9   4     3148.98     3450.50    144.10 o 
   4   9   4      149.80      205.80     60.02 o 
  -3  10   4     6340.93     6261.94    245.13 o 
  -2  10   4     1367.40     1779.24    123.39 o 
  -1  10   4    17819.81    16592.36    412.30 o 
   0  10   4       46.09      338.24     83.15 o 
   1  10   4     7302.81     7264.20    306.81 o 
   2  10   4     7746.92     8039.29    340.30 o 
   3  10   4      194.10      552.02    201.42 o 
  -9   1   5     2975.89     3346.51    242.22 o 
  -8   1   5     5491.40     5250.23    211.51 o 
  -7   1   5     4989.03     4957.14    165.88 o 
  -6   1   5     4757.22     4758.12    159.84 o 
  -5   1   5    47506.08    44963.78    835.44 o 
  -4   1   5     4288.19     4484.17    106.17 o 
  -3   1   5     7727.97     8004.15    161.52 o 
  -2   1   5    33551.61    32499.94    608.24 o 
  -1   1   5     4096.88     4299.37     99.06 o 
   0   1   5    53564.33    52166.65    869.21 o 
   1   1   5     1160.00     1092.62     46.03 o 
   2   1   5     6418.01     6548.40    129.15 o 
   3   1   5    34149.07    34521.36    551.61 o 
   4   1   5     2215.98     2372.53     80.08 o 
   5   1   5    28060.50    28471.19    524.98 o 
   6   1   5     1517.12     1584.13     77.79 o 
   7   1   5     1747.80     1716.73     91.22 o 
   8   1   5    11387.75    11730.72    387.38 o 
  -9   2   5     3126.27     2995.82    301.03 o 
  -8   2   5      649.33      643.00     91.43 o 
  -7   2   5     1780.04     1826.92    111.52 o 
  -6   2   5     7287.22     7272.57    183.23 o 
  -5   2   5      561.35      648.12     57.85 o 
  -4   2   5     8106.35     8332.96    173.68 o 
  -3   2   5      135.52      186.94     20.48 o 
  -2   2   5     3799.18     4007.59     94.48 o 
  -1   2   5    18376.32    18234.77    327.55 o 
   0   2   5       17.78        2.49      8.50 o 
   1   2   5    28644.95    26503.44    423.29 o 
   2   2   5       36.91       76.41     19.70 o 
   3   2   5     1979.91     2056.18     67.61 o 
   4   2   5    14807.59    15079.91    295.62 o 
   5   2   5       89.92      147.62     33.96 o 
   6   2   5     9142.08     9405.96    252.71 o 
   7   2   5       95.62      131.70     45.48 o 
   8   2   5      700.63      728.36    123.21 o 
  -9   3   5      619.40      813.49    180.06 o 
  -8   3   5    11356.82    10290.86    405.16 o 
  -7   3   5     3313.79     3052.40    141.06 o 
  -6   3   5     2929.03     2822.41    103.85 o 
  -5   3   5       79.57       94.72     24.07 o 
  -4   3   5     5048.39     5111.43    133.26 o 
  -3   3   5    30830.53    29773.58    513.95 o 
  -2   3   5       57.31       97.70     17.07 o 
  -1   3   5     4205.20     4181.05     88.38 o 
   0   3   5    15239.86    15464.76    261.24 o 
   1   3   5    14207.76    13713.43    236.20 o 
   2   3   5    18667.32    18183.94    330.28 o 
   3   3   5      879.73      978.20     46.85 o 
   4   3   5      779.36      837.36     50.47 o 
   5   3   5     5645.21     5630.99    181.41 o 
   6   3   5      433.23      435.05     57.27 o 
   7   3   5     6115.04     6092.03    216.98 o 
   8   3   5     3049.75     3125.44    161.13 o 
  -8   4   5      833.72      816.44    103.20 o 
  -7   4   5     4345.46     4194.29    175.90 o 
  -6   4   5    20707.62    19095.40    394.45 o 
  -5   4   5     8258.46     7933.06    191.16 o 
  -4   4   5    30087.60    28463.93    547.09 o 
  -3   4   5     6416.75     6506.99    158.46 o 
  -2   4   5      849.50      912.27     45.49 o 
  -1   4   5    38220.23    35881.06    614.98 o 
   0   4   5     5080.00     5189.74    135.35 o 
   1   4   5     9684.33     9910.29    237.82 o 
   2   4   5     4789.53     4613.22    124.72 o 
   3   4   5    11237.71    10772.65    245.42 o 
   4   4   5    36774.40    35352.25    686.12 o 
   5   4   5       42.99      122.88     51.89 o 
   6   4   5     6321.80     6179.65    205.40 o 
   7   4   5    10504.92    10008.77    299.70 o 
   8   4   5      385.09      383.45    125.32 o 
  -8   5   5      222.42      126.56     48.16 o 
  -7   5   5     1357.64     1392.29     87.90 o 
  -6   5   5     2476.05     2303.54    104.26 o 
  -5   5   5       66.21       71.34     24.02 o 
  -4   5   5     3625.02     3565.83    109.75 o 
  -3   5   5     1634.57     1654.81     67.24 o 
  -2   5   5      750.72      873.00     59.83 o 
  -1   5   5       71.22       69.37     17.50 o 
   0   5   5     8502.52     8560.28    200.15 o 
   1   5   5      369.58      396.37     33.87 o 
   2   5   5     4303.79     4372.61    124.04 o 
   3   5   5       34.91       44.23     24.33 o 
   4   5   5     2469.61     2604.25    128.69 o 
   5   5   5      143.69      189.50     86.92 o 
   6   5   5     7349.16     7222.43    264.06 o 
   7   5   5       89.01       52.18     46.71 o 
  -8   6   5     3354.65     3314.79    292.12 o 
  -7   6   5    10463.26     9971.27    391.16 o 
  -6   6   5     4432.33     4334.58    155.65 o 
  -5   6   5       26.36       98.32     29.20 o 
  -4   6   5     8830.16     8475.66    205.46 o 
  -3   6   5     1405.13     1350.61     64.48 o 
  -2   6   5    34828.32    31916.25    612.51 o 
  -1   6   5    14925.71    14271.42    274.05 o 
   0   6   5       66.59      117.44     22.08 o 
   1   6   5    25223.02    24572.73    487.13 o 
   2   6   5    24979.86    23790.79    528.05 o 
   3   6   5     5102.04     4873.24    160.84 o 
   4   6   5     2724.62     2738.47    117.44 o 
   5   6   5      179.24      190.76     43.71 o 
   6   6   5     8239.80     8380.44    297.30 o 
   7   6   5     6932.78     6982.40    515.83 o 
  -7   7   5        3.06       44.97     42.04 o 
  -6   7   5     6961.27     6817.97    216.97 o 
  -5   7   5     5597.78     5519.68    240.23 o 
  -4   7   5     2639.04     2665.31     98.65 o 
  -3   7   5     8713.16     8561.21    210.68 o 
  -2   7   5     3218.97     3293.34    107.43 o 
  -1   7   5      425.69      472.23     42.73 o 
   0   7   5      426.52      469.93     37.70 o 
   1   7   5       47.59       60.45     23.92 o 
   2   7   5    10972.33    11244.51    292.71 o 
   3   7   5     1129.48     1192.61     76.94 o 
   4   7   5      237.51      243.72     47.01 o 
   5   7   5    10880.71    11106.78    357.13 o 
   6   7   5     3073.12     3404.98    270.90 o 
  -6   8   5       25.97       24.64     40.03 o 
  -5   8   5      103.81       91.92     37.04 o 
  -4   8   5    14670.01    14357.43    374.17 o 
  -3   8   5    11317.16    10906.51    259.74 o 
  -2   8   5     5542.97     5299.07    165.75 o 
  -1   8   5       63.61      108.86     28.15 o 
   0   8   5     2258.32     2285.36     96.83 o 
   1   8   5     7454.92     7212.49    271.13 o 
   2   8   5      148.90      220.96    100.60 o 
   3   8   5    11906.21    11836.75    377.29 o 
   4   8   5     5635.37     5784.12    235.35 o 
   5   8   5     3777.42     4056.86    221.61 o 
  -5   9   5     2416.43     2647.16    223.18 o 
  -4   9   5       10.97       25.33     40.46 o 
  -3   9   5    10167.48     9901.35    440.73 o 
  -2   9   5     4035.48     4065.60    192.53 o 
  -1   9   5    12614.73    12131.12    436.22 o 
   0   9   5    13538.61    12955.68    385.95 o 
   1   9   5     9970.71     9729.46    370.86 o 
   2   9   5     5952.11     5773.66    230.05 o 
   3   9   5     9326.07     9480.95    332.07 o 
  -3  10   5     2290.90     2531.21    154.12 o 
  -2  10   5      129.24       87.57     40.29 o 
  -1  10   5     4242.54     4217.30    182.30 o 
   0  10   5      878.05     1027.82    114.68 o 
   1  10   5      223.90      239.56     82.38 o 
  -9   0   6     8199.99     9928.53    621.45 o 
  -8   0   6       82.88      170.88     65.50 o 
  -7   0   6    49647.70    45319.58   1365.26 o 
  -6   0   6     3325.11     3528.01    182.25 o 
  -5   0   6      636.88      688.47     57.33 o 
  -4   0   6    26170.28    26561.89    664.68 o 
  -3   0   6      623.75      770.31     54.06 o 
  -2   0   6    26806.43    26010.45    645.22 o 
  -1   0   6      212.88      224.57     35.49 o 
   0   0   6     9931.79     9692.01    276.06 o 
   1   0   6    68265.47    60007.70   1423.26 o 
   2   0   6     8143.78     7915.31    245.23 o 
   3   0   6    20012.73    20077.62    660.69 o 
   4   0   6    20186.81    20257.14    688.43 o 
   5   0   6      346.72      350.92     80.13 o 
   6   0   6     3396.16     3392.36    212.39 o 
   7   0   6     1796.75     1728.98    243.63 o 
  -9   1   6      617.65      698.04    175.96 o 
  -8   1   6       68.89       69.06     47.70 o 
  -7   1   6      181.43      198.50     40.62 o 
  -6   1   6     4915.12     4881.63    159.53 o 
  -5   1   6     1664.43     1827.96     73.02 o 
  -4   1   6     1122.03     1207.75     49.42 o 
  -3   1   6    15058.03    15230.71    285.01 o 
  -2   1   6    13682.36    13801.64    260.51 o 
  -1   1   6     5361.84     5413.34    123.91 o 
   0   1   6     1359.46     1485.26     97.91 o 
   1   1   6    12042.11    11737.18    262.05 o 
   2   1   6     1282.51     1428.14     63.46 o 
   3   1   6     1306.17     1314.27     69.94 o 
   4   1   6    11811.53    12000.56    316.70 o 
   5   1   6      166.06      186.81     45.45 o 
   6   1   6     4110.14     4181.67    172.38 o 
   7   1   6     7852.69     7918.34    308.84 o 
  -8   2   6      333.74      370.07     82.38 o 
  -7   2   6     3968.61     4024.36    168.82 o 
  -6   2   6      270.88      320.32     43.81 o 
  -5   2   6    16383.15    16084.98    338.76 o 
  -4   2   6    16650.02    16702.12    345.13 o 
  -3   2   6     1560.02     1674.98     57.96 o 
  -2   2   6    36093.63    34554.40    596.29 o 
  -1   2   6    21813.96    21373.87    385.29 o 
   0   2   6       90.25      155.11     21.44 o 
   1   2   6     4562.42     4602.18    116.16 o 
   2   2   6     1545.11     1519.02     69.75 o 
   3   2   6    18041.91    16864.54    361.80 o 
   4   2   6     2578.01     2846.81    128.30 o 
   5   2   6     2291.30     2441.80    118.93 o 
   6   2   6    20851.46    20603.80    601.31 o 
   7   2   6     7933.41     7818.35    420.41 o 
  -8   3   6    17590.44    16588.92    594.81 o 
  -7   3   6     1469.56     1441.18    129.80 o 
  -6   3   6    12827.59    12699.41    322.08 o 
  -5   3   6     5387.50     5445.29    168.61 o 
  -4   3   6     4259.90     4354.17    196.90 o 
  -3   3   6    10956.06    10758.41    273.34 o 
  -2   3   6       50.18       71.07     20.20 o 
  -1   3   6    24732.53    23878.07    476.93 o 
   0   3   6     4099.12     4167.57    122.48 o 
   1   3   6      567.01      732.77     57.10 o 
   2   3   6    42678.63    38990.27    746.25 o 
   3   3   6    14997.33    14423.06    318.92 o 
   4   3   6     1804.34     1893.97     95.83 o 
   5   3   6     1117.51     1188.72    121.60 o 
   6   3   6     2981.39     2908.93    160.83 o 
   7   3   6     6955.25     6712.79    276.98 o 
  -8   4   6     2207.94     2199.28    162.29 o 
  -7   4   6      619.79      554.31     71.08 o 
  -6   4   6    12976.82    12396.19    318.88 o 
  -5   4   6     1135.79     1252.30     75.84 o 
  -4   4   6      254.68      383.09     53.31 o 
  -3   4   6      138.79      165.82     34.29 o 
  -2   4   6      334.32      376.85     36.11 o 
  -1   4   6     1957.42     2042.75    102.65 o 
   0   4   6    11148.53    11455.71    260.52 o 
   1   4   6     8450.66     8188.55    224.22 o 
   2   4   6      636.57      632.32     74.24 o 
   3   4   6      125.38      126.84     36.85 o 
   4   4   6     6948.97     7117.76    226.60 o 
   5   4   6      328.65      349.48    105.80 o 
   6   4   6      246.37      412.50     91.99 o 
   7   4   6      901.05     1010.06    178.46 o 
  -7   5   6       98.43      132.69     45.90 o 
  -6   5   6     4942.52     4840.48    166.17 o 
  -5   5   6    12052.78    11576.31    302.86 o 
  -4   5   6     6130.38     5956.83    185.37 o 
  -3   5   6    37250.14    34968.56    762.41 o 
  -2   5   6     4630.01     4796.14    159.73 o 
  -1   5   6     1405.03     1427.13     67.36 o 
   0   5   6    37555.84    36940.57    711.08 o 
   1   5   6      989.03     1073.87     68.12 o 
   2   5   6     6482.73     6319.38    195.89 o 
   3   5   6     2294.05     2172.07    107.56 o 
   4   5   6     5682.17     5973.92    371.80 o 
   5   5   6    28298.25    27445.37    938.57 o 
   6   5   6      261.57      170.16     70.68 o 
  -7   6   6     3144.68     3224.38    165.94 o 
  -6   6   6     1522.16     1650.10    114.24 o 
  -5   6   6      225.92      237.78     44.83 o 
  -4   6   6      440.75      535.76     56.20 o 
  -3   6   6     3226.65     3137.86    124.93 o 
  -2   6   6     4433.22     4401.78    154.19 o 
  -1   6   6     1213.03     1297.69     77.83 o 
   0   6   6     1887.25     1974.18     82.85 o 
   1   6   6      884.20      878.97     65.81 o 
   2   6   6     6156.69     6180.01    197.67 o 
   3   6   6     7302.82     7362.09    269.61 o 
   4   6   6      163.13      194.03     57.11 o 
   5   6   6     1576.66     1706.38    159.29 o 
   6   6   6       23.36       23.06     78.27 o 
  -6   7   6     5047.83     5184.83    220.50 o 
  -5   7   6    14310.19    14201.80    367.96 o 
  -4   7   6     3044.21     2873.23    123.81 o 
  -3   7   6     2032.09     1952.79    100.88 o 
  -2   7   6     3133.75     3159.37    128.17 o 
  -1   7   6     7687.20     7508.96    264.59 o 
   0   7   6    15726.02    14598.91    362.64 o 
   1   7   6     1914.29     1935.47     98.21 o 
   2   7   6     9679.19     9284.01    268.84 o 
   3   7   6     7624.84     7617.32    278.68 o 
   4   7   6      451.73      523.18     83.57 o 
   5   7   6    10190.80    11032.48    632.74 o 
  -5   8   6     3447.06     3235.90    170.16 o 
  -4   8   6    10098.11     9476.67    276.33 o 
  -3   8   6      483.48      536.12     65.10 o 
  -2   8   6     2690.65     2748.51    123.05 o 
  -1   8   6    11428.29    11194.93    410.05 o 
   0   8   6     1344.24     1325.53     95.05 o 
   1   8   6     8206.27     8018.11    271.95 o 
   2   8   6       77.65       49.86     39.33 o 
   3   8   6     1027.81      898.13    131.37 o 
   4   8   6     8669.71     8183.45    539.54 o 
  -3   9   6     1525.45     1626.53    125.33 o 
  -2   9   6      988.14      961.99     97.83 o 
  -1   9   6     1157.57     1048.14    213.16 o 
   0   9   6     1556.24     1495.41    145.82 o 
   1   9   6        0.15        3.66     68.08 o 
   2   9   6     1243.50     1660.07    237.29 o 
  -8   1   7     5736.93     5954.27    574.96 o 
  -7   1   7        6.78      -10.01     28.01 o 
  -6   1   7    10173.25    10221.58    273.75 o 
  -5   1   7     7805.27     7903.36    195.44 o 
  -4   1   7    10419.08    10663.39    218.99 o 
  -3   1   7    18097.15    18027.24    337.14 o 
  -2   1   7        4.66       26.32     14.45 o 
  -1   1   7    13954.03    14219.88    276.55 o 
   0   1   7    25090.25    24367.73    443.78 o 
   1   1   7     4889.66     5039.78    128.71 o 
   2   1   7    19362.92    18524.17    391.36 o 
   3   1   7      483.91      554.06     64.18 o 
   4   1   7     3024.70     3220.85    132.10 o 
   5   1   7    18695.89    19883.95    504.34 o 
   6   1   7     2758.11     3096.46    151.98 o 
   7   1   7     8699.63     9870.78    606.69 o 
  -8   2   7     7984.69     7897.47    350.19 o 
  -7   2   7       89.63       49.23     38.03 o 
  -6   2   7     4144.82     4202.23    148.23 o 
  -5   2   7     6778.79     6909.25    201.66 o 
  -4   2   7    14449.28    13962.04    342.03 o 
  -3   2   7     6395.20     6408.50    146.95 o 
  -2   2   7      696.35      774.87     42.26 o 
  -1   2   7    13885.62    13721.91    269.29 o 
   0   2   7    11401.38    11229.96    231.36 o 
   1   2   7     5799.12     5647.45    139.37 o 
   2   2   7     4143.63     3901.74    119.92 o 
   3   2   7      796.83      833.14     87.57 o 
   4   2   7    14849.92    14834.38    382.55 o 
   5   2   7     4062.32     4081.27    164.70 o 
   6   2   7     2801.07     2968.39    165.95 o 
  -8   3   7     3557.42     3800.05    222.79 o 
  -7   3   7     1533.14     1637.78    109.12 o 
  -6   3   7     6173.77     6165.39    194.34 o 
  -5   3   7     6244.13     6166.09    190.40 o 
  -4   3   7     2401.82     2417.83    103.60 o 
  -3   3   7     5608.72     5670.16    176.00 o 
  -2   3   7     1645.10     1715.92     73.09 o 
  -1   3   7     4947.81     5044.12    144.36 o 
   0   3   7     1550.38     1651.64     75.81 o 
   1   3   7     4679.21     4550.92    151.05 o 
   2   3   7     5798.42     5481.51    176.99 o 
   3   3   7     4254.08     4087.00    154.46 o 
   4   3   7    12034.65    12067.33    327.02 o 
   5   3   7     2648.13     2892.05    154.69 o 
   6   3   7      562.86      559.74     98.87 o 
  -7   4   7     8464.86     8528.12    296.22 o 
  -6   4   7     1019.61     1054.88     77.06 o 
  -5   4   7     6897.81     6711.66    206.58 o 
  -4   4   7     5392.78     5554.29    180.30 o 
  -3   4   7     3447.50     3474.59    132.71 o 
  -2   4   7    29582.58    28899.02    578.16 o 
  -1   4   7     4177.92     4586.73    147.77 o 
   0   4   7     4989.23     5080.59    149.70 o 
   1   4   7    27963.46    26313.50    597.29 o 
   2   4   7       13.85       70.10     34.74 o 
   3   4   7     5600.41     5649.28    192.46 o 
   4   4   7     2035.05     2080.53    131.03 o 
   5   4   7     2466.84     2797.09    197.62 o 
   6   4   7    15475.03    14940.66    594.93 o 
  -7   5   7     1033.89     1058.63     97.73 o 
  -6   5   7      123.44      209.59     48.12 o 
  -5   5   7     5712.10     5685.62    188.88 o 
  -4   5   7     1106.33     1105.46     77.03 o 
  -3   5   7     1537.43     1637.66     89.99 o 
  -2   5   7      350.58      468.29    134.29 o 
  -1   5   7     5665.03     5773.29    163.57 o 
   0   5   7      120.88      200.77     36.83 o 
   1   5   7     7586.53     7520.12    222.19 o 
   2   5   7      647.93      736.25     66.73 o 
   3   5   7       17.17       71.51     35.42 o 
   4   5   7       65.12       55.26     53.31 o 
   5   5   7     2785.30     3021.84    294.32 o 
  -6   6   7        1.96       93.47     48.41 o 
  -5   6   7    10442.49    10415.50    292.27 o 
  -4   6   7    12321.23    12285.17    328.61 o 
  -3   6   7     2437.52     2619.94    119.14 o 
  -2   6   7    18545.61    18223.01    449.55 o 
  -1   6   7       11.53       33.86     27.10 o 
   0   6   7     5046.72     5027.44    166.92 o 
   1   6   7     6590.82     6210.97    198.77 o 
   2   6   7        1.77       21.97     31.25 o 
   3   6   7    34244.32    31912.98    885.57 o 
   4   6   7     4767.81     4622.26    214.11 o 
  -5   7   7      337.64      330.50     54.62 o 
  -4   7   7     4087.55     4118.22    159.60 o 
  -3   7   7     2217.48     2066.45    107.55 o 
  -2   7   7       83.66      102.51     35.91 o 
  -1   7   7     8240.73     8521.12    359.80 o 
   0   7   7     9506.23     9605.62    315.17 o 
   1   7   7       19.64       28.00     29.79 o 
   2   7   7      535.40      594.65     67.32 o 
   3   7   7     1185.70     1277.64    114.98 o 
   4   7   7     1521.89     1648.50    181.81 o 
  -4   8   7      596.73      695.26     83.12 o 
  -3   8   7     2436.56     2355.15    120.74 o 
  -2   8   7    12081.33    12098.72    335.97 o 
  -1   8   7     3325.96     3515.92    165.07 o 
   0   8   7     4180.56     4316.10    187.47 o 
   1   8   7     4056.17     3951.24    182.07 o 
   2   8   7     3433.54     3515.71    172.78 o 
   0   9   7      277.93      295.38    135.22 o 
  -8   0   8      816.79      852.45    114.62 o 
  -7   0   8     5776.63     5784.39    551.62 o 
  -6   0   8     2124.09     2150.96    148.96 o 
  -5   0   8    36166.24    35966.15   1684.23 o 
  -4   0   8     2293.33     2275.33    111.04 o 
  -3   0   8      141.94      243.23     42.62 o 
  -2   0   8    48818.89    47239.90   1153.91 o 
  -1   0   8     3122.43     3271.98    138.46 o 
   0   0   8    10019.69    10011.25    307.50 o 
   1   0   8       84.41      157.58     40.60 o 
   2   0   8      128.85      167.56     48.64 o 
   3   0   8    41800.70    38962.09   1220.87 o 
   4   0   8      443.41      514.16     87.79 o 
   5   0   8    14005.89    14465.63    568.23 o 
   6   0   8     9628.01     9757.97    620.32 o 
  -8   1   8     5338.62     5673.01    571.14 o 
  -7   1   8        7.72       54.63     40.39 o 
  -6   1   8     3010.42     2964.78    145.42 o 
  -5   1   8        0.48       15.21     21.93 o 
  -4   1   8     3435.09     3469.88    112.71 o 
  -3   1   8      518.56      591.78     41.45 o 
  -2   1   8     6161.05     6257.81    150.11 o 
  -1   1   8     4495.36     4641.94    123.30 o 
   0   1   8       32.97       56.58     20.96 o 
   1   1   8     1127.31     1179.39     96.24 o 
   2   1   8    10105.59     9579.93    258.78 o 
   3   1   8     1645.04     1584.16     87.95 o 
   4   1   8       50.52      176.69     72.49 o 
   5   1   8       15.40        2.65     34.89 o 
   6   1   8      267.44      302.37     72.65 o 
  -7   2   8    16361.63    16494.91    481.88 o 
  -6   2   8      247.85      345.56     61.59 o 
  -5   2   8     2127.64     2125.31    100.51 o 
  -4   2   8     2479.82     2707.60    112.40 o 
  -3   2   8     3001.02     2967.50    103.29 o 
  -2   2   8     9182.24     9086.79    221.98 o 
  -1   2   8     1771.82     1894.56     81.78 o 
   0   2   8    19614.00    18758.75    363.90 o 
   1   2   8    19769.94    18508.73    433.39 o 
   2   2   8      332.85      363.26     42.59 o 
   3   2   8    10118.33     9787.64    274.19 o 
   4   2   8     3226.36     3175.23    136.92 o 
   5   2   8     1231.30     1182.38    113.18 o 
   6   2   8     1377.13     1287.87    194.52 o 
  -7   3   8     1475.42     1715.89    241.02 o 
  -6   3   8    12815.79    13134.73    346.12 o 
  -5   3   8     1221.82     1183.08     79.86 o 
  -4   3   8     6404.94     6360.34    198.64 o 
  -3   3   8    22613.80    21529.99    505.26 o 
  -2   3   8      708.30      729.48     53.87 o 
  -1   3   8    14189.54    13493.58    310.53 o 
   0   3   8       62.90       84.73     27.83 o 
   1   3   8       74.98       99.06     31.42 o 
   2   3   8     5545.45     5360.66    183.63 o 
   3   3   8     1064.72     1182.66     99.69 o 
   4   3   8    21638.90    21555.02    752.02 o 
   5   3   8     1782.29     1758.90    170.25 o 
  -7   4   8      151.47      155.94     86.21 o 
  -6   4   8      823.37      950.91     77.84 o 
  -5   4   8     2540.09     2890.37    124.54 o 
  -4   4   8     6367.52     6286.72    202.23 o 
  -3   4   8     5419.07     5416.51    182.99 o 
  -2   4   8      590.30      628.94     63.71 o 
  -1   4   8     3594.12     3679.73    126.90 o 
   0   4   8      266.52      319.96     44.64 o 
   1   4   8     2158.57     2379.47    110.30 o 
   2   4   8     8650.76     8282.43    249.98 o 
   3   4   8      111.78      130.97     43.40 o 
   4   4   8      840.95     1115.38    107.47 o 
  -6   5   8     9859.09     9883.86    286.40 o 
  -5   5   8     4292.40     4382.05    165.62 o 
  -4   5   8     8852.83     8888.88    262.24 o 
  -3   5   8     1633.41     1644.81     97.19 o 
  -2   5   8      723.09      775.17     70.28 o 
  -1   5   8    24406.40    23826.94    500.84 o 
   0   5   8     3097.99     3136.88    127.52 o 
   1   5   8    10122.17     9930.11    281.46 o 
   2   5   8    16190.21    15278.40    399.49 o 
   3   5   8     1907.61     1930.34    114.29 o 
   4   5   8     7925.62     8438.87    391.45 o 
  -5   6   8      293.87      213.84     48.48 o 
  -4   6   8     1136.94     1179.29     87.76 o 
  -3   6   8       27.27       35.71     32.29 o 
  -2   6   8     4251.66     4260.37    164.73 o 
  -1   6   8        8.47       22.28     31.26 o 
   0   6   8      509.51      651.93     62.62 o 
   1   6   8      184.91      198.93     45.50 o 
   2   6   8      722.44      694.81     73.85 o 
   3   6   8      796.26      937.50    100.57 o 
  -4   7   8    10512.40    10570.15    439.39 o 
  -3   7   8     9630.55     9624.12    289.40 o 
  -2   7   8     1278.66     1275.57     92.48 o 
  -1   7   8     1221.58     1412.04    140.13 o 
   0   7   8     9979.25    10113.72    337.70 o 
   1   7   8     8071.56     8001.68    249.26 o 
   2   7   8     3703.92     3884.10    187.04 o 
  -7   1   9     8629.12     9307.64    554.49 o 
  -6   1   9     3448.79     3526.99    194.80 o 
  -5   1   9     2032.83     2107.31    185.93 o 
  -4   1   9    18405.22    18188.24    442.12 o 
  -3   1   9     4609.92     4697.40    144.04 o 
  -2   1   9     6569.82     6640.01    184.03 o 
  -1   1   9     4515.35     4569.95    136.50 o 
   0   1   9     4495.55     4592.45    132.64 o 
   1   1   9    23002.17    22179.38    472.18 o 
   2   1   9     5541.00     5503.16    180.17 o 
   3   1   9     1727.08     1832.30     99.98 o 
   4   1   9     6465.86     6770.81    228.92 o 
  -6   2   9        5.77       68.94     47.28 o 
  -5   2   9     3992.29     3996.26    162.02 o 
  -4   2   9      237.12      248.86     43.36 o 
  -3   2   9     7097.30     6922.87    214.38 o 
  -2   2   9     3680.94     3728.41    126.97 o 
  -1   2   9       34.49       29.78     25.86 o 
   0   2   9     2856.66     2928.98    116.52 o 
   1   2   9     5239.28     4861.36    174.40 o 
   2   2   9     3516.22     3699.06    169.93 o 
   3   2   9     1015.45     1062.13    120.35 o 
   4   2   9      232.29      220.91     61.53 o 
  -6   3   9     6381.65     7161.70    258.69 o 
  -5   3   9     3345.80     3445.74    142.10 o 
  -4   3   9     2234.80     2460.66    116.61 o 
  -3   3   9     2542.23     2469.84    115.31 o 
  -2   3   9      843.67      960.52     65.90 o 
  -1   3   9    18114.37    17510.14    393.83 o 
   0   3   9      214.70      185.70     40.27 o 
   1   3   9        3.01       67.04     32.46 o 
   2   3   9     5364.68     5232.80    191.20 o 
   3   3   9      762.96      848.65     92.30 o 
   4   3   9     4445.85     4408.04    377.58 o 
  -5   4   9     9342.30     9484.82    278.90 o 
  -4   4   9     6999.16     7370.63    233.78 o 
  -3   4   9     9349.51     9367.32    275.81 o 
  -2   4   9     1184.35     1184.00    108.21 o 
  -1   4   9       59.18       66.53     30.52 o 
   0   4   9    12987.11    12653.11    337.40 o 
   1   4   9     3010.25     3164.44    167.73 o 
   2   4   9    13079.78    12534.65    351.34 o 
   3   4   9     7842.13     7910.34    298.99 o 
  -4   5   9      713.53      828.33     77.52 o 
  -3   5   9       75.34      102.85     40.58 o 
  -2   5   9      866.22      735.22     96.17 o 
  -1   5   9       84.81       58.07     37.65 o 
   0   5   9     3488.59     3419.78    140.94 o 
   1   5   9      167.17      202.79     46.60 o 
   2   5   9      274.49      236.17     54.06 o 
   3   5   9      490.76      342.33    133.62 o 
  -3   6   9     7035.74     6921.60    552.33 o 
  -2   6   9    19384.40    20150.13    509.20 o 
  -1   6   9      212.97      161.52     50.94 o 
   0   6   9    11590.65    11385.47    371.14 o 
   1   6   9     2314.32     2499.78    150.19 o 
  -5   0  10     3773.29     3744.38    322.59 o 
  -4   0  10     2015.54     2236.79    260.20 o 
  -3   0  10     3124.54     3256.32    153.41 o 
  -2   0  10    10070.28    10488.50    337.30 o 
  -1   0  10    16791.32    16569.57    488.42 o 
   0   0  10    19984.21    19783.74    570.02 o 
   1   0  10     2482.66     2493.72    414.99 o 
   2   0  10     2355.08     2389.71    160.03 o 
   3   0  10    10691.00    11048.38    600.25 o 
  -5   1  10     1249.83     1449.66    172.61 o 
  -4   1  10     5551.88     5818.69    197.82 o 
  -3   1  10      736.97      788.90     62.06 o 
  -2   1  10     2019.82     2074.29    132.92 o 
  -1   1  10     2122.87     2327.41    105.47 o 
   0   1  10      911.62      977.54     79.13 o 
   1   1  10       44.04       86.37     39.29 o 
   2   1  10     1224.10     1239.98    102.58 o 
   3   1  10      471.65      550.66    115.76 o 
  -5   2  10    12948.65    14408.34    525.12 o 
  -4   2  10       40.18       61.87     34.52 o 
  -3   2  10     6321.99     6410.16    212.36 o 
  -2   2  10     6268.26     6062.67    238.75 o 
  -1   2  10        4.81       36.05     29.98 o 
   0   2  10     4339.96     4458.19    196.38 o 
   1   2  10     1078.20     1085.11     87.24 o 
   2   2  10     5808.00     5792.11    236.63 o 
  -4   3  10     1308.16     1352.18    108.20 o 
  -3   3  10      102.18      131.66     41.50 o 
  -2   3  10     5145.93     4839.39    180.61 o 
  -1   3  10    15982.85    15655.52    370.06 o 
   0   3  10     2085.30     2071.63    109.78 o 
   1   3  10     6860.34     6698.18    238.61 o 
  -3   4  10     4890.68     5296.47    474.32 o 
  -2   4  10      858.74      910.49     81.73 o 
  -1   4  10      453.10      434.69     57.85 o 
   0   4  10     4948.25     4585.02    222.56 o 
   1   4  10     2470.10     1944.96    260.03 o 
   0   5  10       28.61       59.37     75.46 o 
  -2   1  11    10373.78     9433.07    504.79 o 
  -1   1  11     2912.62     2883.32    172.01 o 
   0   1  11      693.33      932.83    268.71 o 
                                                 
